# Supplementary material for: Drug targeting Nsp1-ribosomal complex shows antiviral activity against SARS-CoV-2
Source: eLife. 2022 Mar 24;11:e74877. doi: 10.7554/eLife.74877 (PMC9018067; doi:10.7554/eLife.74877)
Supplement: Source data 1. [file elife-74877-data1.zip]

Archive with 50 entries (45 files):
- Source data/
- __MACOSX/._Source data
- Source data/Figure 1 source data 3_Nano-DSF.xlsx
- __MACOSX/Source data/._Figure 1 source data 3_Nano-DSF.xlsx
- Source data/Figure 3-supplement 2-source data 3_Plaque assay.xlsx
- __MACOSX/Source data/._Figure 3-supplement 2-source data 3_Plaque assay.xlsx
- Source data/Figure 3-supplement 1-source data_Toxicity assay.xlsx
- __MACOSX/Source data/._Figure 3-supplement 1-source data_Toxicity assay.xlsx
- Source data/Figure 3-supplement 2 A_Source data_1/
- __MACOSX/Source data/._Figure 3-supplement 2 A_Source data_1
- Source data/Figure 3 D Source data 1/
- __MACOSX/Source data/._Figure 3 D Source data 1
- Source data/Figure 3 source data 2_Plaque assay.xlsx
- __MACOSX/Source data/._Figure 3 source data 2_Plaque assay.xlsx
- Source data/Figure 2 source data_translational rescue and RT-PCR data.xlsx
- __MACOSX/Source data/._Figure 2 source data_translational rescue and RT-PCR data.xlsx
- Source data/Figure 1 source data 2_BLI Kinetics.xlsx
- __MACOSX/Source data/._Figure 1 source data 2_BLI Kinetics.xlsx
- Source data/Figure 1 source data 4_RMSD Binding energy.xlsx
- __MACOSX/Source data/._Figure 1 source data 4_RMSD Binding energy.xlsx
- Source data/Figure 1 source data 1_BLI screening.xlsx
- __MACOSX/Source data/._Figure 1 source data 1_BLI screening.xlsx
- Source data/Figure 3 source data 1_RT PCR.xlsx
- __MACOSX/Source data/._Figure 3 source data 1_RT PCR.xlsx
- Source data/Figure 1-supplement 2 source data_1_RMSF_average hydrogen bonds.xlsx
- __MACOSX/Source data/._Figure 1-supplement 2 source data_1_RMSF_average hydrogen bonds.xlsx
- Source data/Figure 1-supplement 1-source data_Nano-DSF screening.xlsx
- __MACOSX/Source data/._Figure 1-supplement 1-source data_Nano-DSF screening.xlsx
- Source data/Figure 3 A Source data 1/
- __MACOSX/Source data/._Figure 3 A Source data 1
- Source data/Figure 3-supplement 2 sorce data 2_RT PCR.xlsx
- __MACOSX/Source data/._Figure 3-supplement 2 sorce data 2_RT PCR.xlsx
- Source data/Figure 3-supplement 2 D_Source data_1/
- __MACOSX/Source data/._Figure 3-supplement 2 D_Source data_1
- Source data/Figure 3-supplement 2 A_Source data_1/HEK ACE Spike Saqunavir complete blot.tif.png
- __MACOSX/Source data/Figure 3-supplement 2 A_Source data_1/._HEK ACE Spike Saqunavir complete blot.tif.png
- Source data/Figure 3-supplement 2 A_Source data_1/HEK ACE2 Actin complete blot.png
- __MACOSX/Source data/Figure 3-supplement 2 A_Source data_1/._HEK ACE2 Actin complete blot.png
- Source data/Figure 3 D Source data 1/Vero actin complete blot.png
- __MACOSX/Source data/Figure 3 D Source data 1/._Vero actin complete blot.png
- Source data/Figure 3 D Source data 1/Vero Spike Montelukast complete blot.png
- __MACOSX/Source data/Figure 3 D Source data 1/._Vero Spike Montelukast complete blot.png
- Source data/Figure 3 A Source data 1/HEK ACE2 Spike Montelukast complete blot.png
- __MACOSX/Source data/Figure 3 A Source data 1/._HEK ACE2 Spike Montelukast complete blot.png
- Source data/Figure 3 A Source data 1/HEK ACE2 Actin complete blot.png
- __MACOSX/Source data/Figure 3 A Source data 1/._HEK ACE2 Actin complete blot.png
- Source data/Figure 3-supplement 2 D_Source data_1/Vero actin complete blot.png
- __MACOSX/Source data/Figure 3-supplement 2 D_Source data_1/._Vero actin complete blot.png
- Source data/Figure 3-supplement 2 D_Source data_1/Vero Spike Saquinavir complete blot.png
- __MACOSX/Source data/Figure 3-supplement 2 D_Source data_1/._Vero Spike Saquinavir complete blot.png
