# Supplementary material for: Drug targeting Nsp1-ribosomal complex shows antiviral activity against SARS-CoV-2
Source: eLife. 2022 Mar 24;11:e74877. doi: 10.7554/eLife.74877 (PMC9018067; doi:10.7554/eLife.74877)
Supplement: Source data 1. [file elife-74877-data1.zip › Source data/Figure 3-supplement 2-source data 3_Plaque assay.xlsx]

## Sheet: Saquinavir HEK ACE2_Plaque assa
Virus control	5uM	10uM
381000000	321000000	331000000
361000000	361000000	351000000

## Sheet: Saquinavir VERO E6_Plaque assay
Virus control	5uM	10uM
631000000	591000000	541000000
731000000	631000000	581000000
