# Supplementary material for: Drug targeting Nsp1-ribosomal complex shows antiviral activity against SARS-CoV-2
Source: eLife. 2022 Mar 24;11:e74877. doi: 10.7554/eLife.74877 (PMC9018067; doi:10.7554/eLife.74877)
Supplement: Source data 1. [file elife-74877-data1.zip › Source data/Figure 3 source data 2_Plaque assay.xlsx]

## Sheet: Montelukast HEK ACE2 Plaque
381000000	251000000	151000000
361000000	271000000	191000000

## Sheet: Monetlukast VERO E6 Plaque
631000000	341000000	321000000
731000000	311000000	281000000
